# Supplementary material for: CCNA2 and CCNB3 as Early Potential Molecular Candidates of Oocyte Maturation in Cumulus-Oophorous Complex Cells from Follicular Fluid
Source: Diagnostics (Basel). 2025 Oct 21;15(20):2658. doi: 10.3390/diagnostics15202658 (PMC12563169; doi:10.3390/diagnostics15202658)
Supplement: Supplementary file 1 [file diagnostics-15-02658-s001.zip]

Archive with 1 entries (1 files):
- diagnostics-3905723-supplementary.pdf
